# Supplementary material for: A new diatom species P. hallegraeffii sp. nov. belonging to the toxic genus Pseudo-nitzschia (Bacillariophyceae) from the East Australian Current
Source: PLoS One. 2018 Apr 12;13(4):e0195622. doi: 10.1371/journal.pone.0195622 (PMC5896966; doi:10.1371/journal.pone.0195622)
Supplement: S2 Table — (XLS) [file pone.0195622.s003.xls]

## Sheet: MatrixOutput
Supporting Table 2: Distance values (pairwise uncorrected p-distance based on ITS-5.8S rDNA seqeunces. Standard error estimates are shown in blue and were obtained by a bootstrap procedure (1000 pseudo-replicates)
KR021327_Pseudo-nitzschia_abrensis_voucher_Pnmi19		0.0023361	0.0199403	0.0191713	0.0200614	0.0200614	0.0140212	0.0186762	0.0198708	0.0195104	0.0189781	0.0199647	0.0198658	0.0196615	0.0190921	0.0191102	0.0191102	0.0203016	0.0209951	0.020517	0.0199065	0.019102	0.0200061	0.0201142	0.0205057	0.019934	0.0199971	0.019019	0.0224468	0.0203833	0.0196753	0.0200342	0.0208251	0.0186615	0.0186932	0.0186932	0.0206525	0.0208477	0.0209988	0.0192615	0.0193532	0.01877	0.01877	0.0191284	0.0191284
KC409109_Pseudo-nitzschia_abrensis_strain_Ner-J3	0.00257069		0.0199403	0.01901	0.0200614	0.0200614	0.0139771	0.0185374	0.0198708	0.0195104	0.0189781	0.0199647	0.0198658	0.0196615	0.0190921	0.0191102	0.0191102	0.0203016	0.0209951	0.020517	0.0199065	0.019102	0.0200061	0.0201142	0.0205057	0.019934	0.0199971	0.0188465	0.0224468	0.0203833	0.0196753	0.0200342	0.0208251	0.0186615	0.0186932	0.0186932	0.0206525	0.0208477	0.0209988	0.0192615	0.0193532	0.01877	0.01877	0.0191284	0.0191284
DQ813841_Pseudo-nitzschia_calliantha_strain_AL-112	0.205656	0.205656		0.0161202	0.0157432	0.0157432	0.018334	0.0155244	0.0174042	0.0164683	0.0153111	0.0154991	0.0161517	0.0103456	0.0155081	0.0121228	0.0121228	0.0126571	0.0177225	0.0176132	0.00431191	0.0154389	0.0183298	0.0184797	0.0166709	0.0158492	0.0175232	0.0157771	0.023644	0.0179173	0.0172701	0.0183388	0.0168273	0.0155127	0.017038	0.017038	0.0185881	0.0171044	0.0184508	0.0153333	0.0156261	0.0165674	0.0165674	0.0173096	0.0173096
DQ813834_Pseudo-nitzschia_caciantha_strain_AL-56	0.18509	0.182519	0.125964		0.0174961	0.0174961	0.0180556	0.0102235	0.0174681	0.0173112	0.0157514	0.0172599	0.0172008	0.0166895	0.0159481	0.0167172	0.0167172	0.0172252	0.0180112	0.0183255	0.0161918	0.0166594	0.0184886	0.0186113	0.0175416	0.0173414	0.0179023	0.00958578	0.0232562	0.018221	0.0175318	0.0187987	0.0176304	0.0169144	0.0179801	0.0179801	0.018627	0.017374	0.0186739	0.016434	0.016594	0.0174292	0.0174292	0.017564	0.017564
KP337355_Pseudo-nitzschia_decipiens_voucher_PnKk38	0.213368	0.213368	0.131105	0.161954		0	0.0182105	0.0169446	0.0160218	0.0152221	0.0143037	0.00820077	0.0092125	0.016052	0.0136436	0.0153659	0.0153659	0.0156231	0.0182482	0.0169135	0.0156038	0.0132491	0.0173397	0.0176486	0.0156316	0.0033189	0.017288	0.0172047	0.0231852	0.0171797	0.0168348	0.0169018	0.0157786	0.013287	0.0139125	0.0139125	0.0179219	0.0159105	0.0171649	0.0149176	0.0146111	0.0138318	0.0138318	0.0135841	0.0135841
DQ336156_Pseudo-nitzschia_decipiens_strain_Mex13	0.213368	0.213368	0.131105	0.161954	0		0.0182105	0.0169446	0.0160218	0.0152221	0.0143037	0.00820077	0.0092125	0.016052	0.0136436	0.0153659	0.0153659	0.0156231	0.0182482	0.0169135	0.0156038	0.0132491	0.0173397	0.0176486	0.0156316	0.0033189	0.017288	0.0172047	0.0231852	0.0171797	0.0168348	0.0169018	0.0157786	0.013287	0.0139125	0.0139125	0.0179219	0.0159105	0.0171649	0.0149176	0.0146111	0.0138318	0.0138318	0.0135841	0.0135841
KC147514_Pseudo-nitzschia_batesiana_voucher_PnTb19	0.092545	0.0899743	0.169666	0.161954	0.167095	0.167095		0.0173384	0.0186219	0.019045	0.0175119	0.0183886	0.0184828	0.0181944	0.0180601	0.0183892	0.0183892	0.0187841	0.0204098	0.020115	0.0185468	0.0179302	0.0194517	0.0195781	0.0194914	0.0182105	0.0197069	0.0174395	0.0230945	0.019817	0.0193081	0.0199482	0.0197196	0.0179987	0.0175437	0.0175437	0.0197679	0.019708	0.0196683	0.0184243	0.018264	0.0173829	0.0173829	0.0180747	0.0180747
KR021318_Pseudo-nitzschia_sp._STT-2015c_voucher_Pnmi04	0.177378	0.174807	0.113111	0.0488432	0.1491	0.1491	0.1491		0.0171545	0.0166154	0.0158875	0.0171086	0.0167104	0.0156532	0.0160393	0.0166897	0.0166897	0.0168857	0.0182813	0.0178669	0.0155454	0.0164442	0.0180323	0.0181992	0.0170161	0.0169446	0.0181311	0.00649368	0.0228797	0.0182989	0.0174074	0.0186701	0.0170354	0.0164396	0.0176762	0.0176762	0.0181121	0.0169336	0.0187199	0.0163666	0.015865	0.0174266	0.0174266	0.017503	0.017503
KC147516_Pseudo-nitzschia_fukuyoi_voucher_PnTb25	0.210797	0.210797	0.1491	0.159383	0.123393	0.123393	0.195373	0.143959		0.0157191	0.0153482	0.0155969	0.0161366	0.0177595	0.0164846	0.016811	0.016811	0.0179705	0.0171138	0.013985	0.0172348	0.0154646	0.0172079	0.0174482	0.00949266	0.0158957	0.0182003	0.0171955	0.0227473	0.0175492	0.0177283	0.0174137	0.00954356	0.0149568	0.0169138	0.0169138	0.018824	0.00871448	0.0183938	0.015701	0.0156263	0.0162075	0.0162075	0.0162261	0.0162261
AY257840_Pseudo-nitzschia_fraudulenta_clone_Limens1	0.200514	0.200514	0.143959	0.159383	0.105398	0.105398	0.179949	0.143959	0.113111		0.0136292	0.0151645	0.0154958	0.0170302	0.0142093	0.0174246	0.0174246	0.0176924	0.0174488	0.0169694	0.016305	0.0138978	0.0170696	0.0171752	0.0156955	0.015027	0.0165186	0.0170276	0.0230821	0.0168944	0.0165657	0.0170946	0.0163005	0.013854	0.0162064	0.0162064	0.0177497	0.0160835	0.017709	0.0101293	0.0136888	0.0158189	0.0158189	0.0163328	0.0163328
JN050288_Pseudo-nitzschia_fryxelliana_strain_NWFSC_241	0.195373	0.195373	0.123393	0.125964	0.0951157	0.0951157	0.156812	0.123393	0.118252	0.092545		0.014486	0.0148391	0.0160225	0.0127656	0.0161145	0.0161145	0.0169597	0.0167186	0.0169595	0.0150444	0.0110421	0.0170084	0.0172535	0.0152709	0.0140335	0.0156602	0.0163205	0.0232312	0.0162226	0.0153312	0.0170597	0.0154618	0.0116044	0.0165851	0.0165851	0.0173586	0.0158232	0.0165462	0.0118425	0.0113052	0.0156624	0.0156624	0.0165609	0.0165609
AY257850_Pseudo-nitzschia_galaxiae_clone_Mex23	0.215938	0.215938	0.125964	0.154242	0.0282776	0.0282776	0.172237	0.14653	0.123393	0.107969	0.100257		0.00685563	0.0159238	0.0137245	0.0158346	0.0158346	0.0158956	0.0177149	0.0166891	0.0153654	0.0128601	0.0174414	0.0177441	0.0152388	0.00887013	0.0177107	0.0171126	0.0231627	0.017454	0.0172474	0.0177697	0.0155939	0.0132045	0.0145761	0.0145761	0.0183891	0.015471	0.0182653	0.0149476	0.014528	0.0144461	0.0144461	0.0143243	0.0143243
DQ336158_Pseudo-nitzschia_galaxiae_strain_Sydney4	0.215938	0.215938	0.131105	0.156812	0.033419	0.033419	0.172237	0.143959	0.128535	0.11054	0.100257	0.0205656		0.0165549	0.0137881	0.016391	0.016391	0.0164705	0.0183146	0.0170092	0.0160073	0.012013	0.0178209	0.0181294	0.0158292	0.00941744	0.0180052	0.0170015	0.0230689	0.0176143	0.0174708	0.0176223	0.0161112	0.0135785	0.014848	0.014848	0.0184708	0.0159571	0.0183518	0.0153413	0.0153906	0.0143695	0.0143695	0.0141642	0.0141642
JN085962_Pseudo-nitzschia_hasleana_strain_NWFSC_252	0.210797	0.210797	0.0462725	0.138817	0.141388	0.141388	0.172237	0.118252	0.161954	0.14653	0.136247	0.133676	0.138817		0.0164527	0.0120944	0.0120944	0.0110873	0.0178528	0.0178653	0.00978399	0.0159701	0.0182414	0.0184488	0.0172487	0.0162565	0.0175142	0.0157595	0.0230275	0.0179504	0.0175913	0.0184393	0.0175399	0.0157336	0.016858	0.016858	0.0182106	0.0176281	0.0185096	0.0155774	0.0164676	0.0165097	0.0165097	0.0172572	0.0172572
DQ329204_Pseudo-nitzschia_inflatula_strain_no7	0.200514	0.200514	0.118252	0.133676	0.0874036	0.0874036	0.172237	0.131105	0.125964	0.0899743	0.0745501	0.0899743	0.0899743	0.123393		0.0161489	0.0161489	0.0166763	0.0164851	0.0173636	0.0153987	0.01255	0.0169946	0.0171888	0.0164599	0.0138046	0.0164604	0.0163144	0.023176	0.0162733	0.016134	0.017438	0.0168327	0.0130897	0.015881	0.015881	0.0176472	0.0167383	0.0171477	0.0131855	0.0126091	0.0155994	0.0155994	0.0161886	0.0161886
KF482053_Pseudo-nitzschia_kodamae_strain_PnPd36	0.197943	0.197943	0.0642674	0.131105	0.125964	0.125964	0.182519	0.125964	0.141388	0.14653	0.128535	0.128535	0.133676	0.0642674	0.118252		0	0.0119179	0.0177838	0.0181842	0.0118624	0.0154076	0.019066	0.0193252	0.0174302	0.0150515	0.0181967	0.0166056	0.0229156	0.0191498	0.0181439	0.0188066	0.0177504	0.0157151	0.01653	0.01653	0.0192981	0.0175804	0.0188659	0.0160626	0.0171173	0.0164023	0.0164023	0.0169744	0.0169744
KR021310_Pseudo-nitzschia_kodamae_voucher_Pnmi92	0.197943	0.197943	0.0642674	0.131105	0.125964	0.125964	0.182519	0.125964	0.141388	0.14653	0.128535	0.128535	0.133676	0.0642674	0.118252	0		0.0119179	0.0177838	0.0181842	0.0118624	0.0154076	0.019066	0.0193252	0.0174302	0.0150515	0.0181967	0.0166056	0.0229156	0.0191498	0.0181439	0.0188066	0.0177504	0.0157151	0.01653	0.01653	0.0192981	0.0175804	0.0188659	0.0160626	0.0171173	0.0164023	0.0164023	0.0169744	0.0169744
KR021311_Pseudo-nitzschia_sp._STT-2015b_voucher_Pnmi16	0.22365	0.22365	0.0745501	0.14653	0.141388	0.141388	0.195373	0.138817	0.167095	0.156812	0.1491	0.138817	0.14653	0.0565553	0.138817	0.0642674	0.0642674		0.0184575	0.0184947	0.0121093	0.0162404	0.0183865	0.0185794	0.0179473	0.0157817	0.0186364	0.016552	0.0235115	0.019185	0.018586	0.0187824	0.0183323	0.0162184	0.0175318	0.0175318	0.0187758	0.0181382	0.0184123	0.0162995	0.0170092	0.0172621	0.0172621	0.0180293	0.0180293
JN091756_Pseudo-nitzschia_lineola_isolate_NWFSC188	0.231362	0.231362	0.167095	0.161954	0.164524	0.164524	0.208226	0.161954	0.138817	0.14653	0.131105	0.164524	0.169666	0.174807	0.136247	0.161954	0.161954	0.18509		0.0162167	0.0177498	0.0174005	0.0185377	0.0188251	0.0157574	0.0181538	0.0182847	0.018466	0.0232236	0.018245	0.0180121	0.0179804	0.0163403	0.0173778	0.0193625	0.0193625	0.0198267	0.0161039	0.018956	0.017023	0.0166723	0.0189457	0.0189457	0.0191904	0.0191904
KC147523_Pseudo-nitzschia_lundholmiae_voucher_PnTb10	0.213368	0.213368	0.156812	0.167095	0.141388	0.141388	0.210797	0.161954	0.0951157	0.14653	0.1491	0.138817	0.143959	0.167095	0.14653	0.161954	0.161954	0.187661	0.138817		0.0175819	0.0165883	0.0186919	0.0188952	0.0129276	0.0167312	0.018183	0.0177066	0.0228092	0.0179878	0.0178188	0.0177539	0.0132519	0.0162525	0.0183956	0.0183956	0.0193359	0.0132703	0.0189732	0.0169844	0.01684	0.0180563	0.0180563	0.0178582	0.0178582
DQ813839_Pseudo-nitzschia_mannii_strain_AL-101	0.208226	0.208226	0.00771208	0.128535	0.131105	0.131105	0.174807	0.115681	0.1491	0.141388	0.125964	0.125964	0.131105	0.0437018	0.118252	0.0642674	0.0642674	0.0719794	0.169666	0.156812		0.0151469	0.0179812	0.0181385	0.0166272	0.0157179	0.0172828	0.0158468	0.0235286	0.0177058	0.0171459	0.0179224	0.0168111	0.015206	0.0166153	0.0166153	0.0182698	0.0170606	0.0182461	0.0148789	0.0156004	0.0162144	0.0162144	0.016981	0.016981
JN252422_Pseudo-nitzschia_micropora_strain_PnKk14	0.197943	0.197943	0.113111	0.138817	0.0822622	0.0822622	0.167095	0.131105	0.115681	0.0899743	0.0565553	0.0771208	0.066838	0.123393	0.0719794	0.11054	0.11054	0.131105	0.14653	0.141388	0.113111		0.0171451	0.0174058	0.0156814	0.0129492	0.0158261	0.0167182	0.0231117	0.016501	0.0154355	0.0176445	0.015912	0.00877135	0.0155675	0.0155675	0.0174163	0.0159554	0.0173593	0.0122665	0.0136706	0.015111	0.015111	0.015884	0.015884
AY257843_Pseudo-nitzschia_multistriata_strain_KoreaA	0.218509	0.218509	0.159383	0.167095	0.159383	0.159383	0.200514	0.1491	0.143959	0.131105	0.136247	0.159383	0.164524	0.164524	0.131105	0.172237	0.172237	0.174807	0.169666	0.172237	0.156812	0.133676		0.00247629	0.0172414	0.0173397	0.0140878	0.0187262	0.0226138	0.0139043	0.0134994	0.0143452	0.0175303	0.0162101	0.0183841	0.0183841	0.0150726	0.0170788	0.0158127	0.0161387	0.0173666	0.01818	0.01818	0.018415	0.018415
KR021314_Pseudo-nitzschia_multistriata_Pnmi07	0.22108	0.22108	0.161954	0.169666	0.161954	0.161954	0.203085	0.151671	0.14653	0.133676	0.138817	0.161954	0.167095	0.167095	0.133676	0.174807	0.174807	0.177378	0.172237	0.174807	0.159383	0.136247	0.00257069		0.0174983	0.0176486	0.0142814	0.0189044	0.0228109	0.0141299	0.0137216	0.0144657	0.0177719	0.0164534	0.0185968	0.0185968	0.0152203	0.0173199	0.0159513	0.0162209	0.0175278	0.0183772	0.0183772	0.0185951	0.0185951
AY257854_Pseudo-nitzschia_pseudodelicatissima_P-11	0.213368	0.213368	0.143959	0.156812	0.118252	0.118252	0.197943	0.141388	0.0385604	0.120823	0.113111	0.118252	0.123393	0.159383	0.131105	0.159383	0.159383	0.177378	0.123393	0.0822622	0.143959	0.118252	0.141388	0.143959		0.0155399	0.0176134	0.0170792	0.0227612	0.0170029	0.0171461	0.016677	0.00513752	0.0150091	0.0176745	0.0176745	0.0184121	0.0049243	0.0183138	0.0160594	0.0152316	0.0170992	0.0170992	0.0171049	0.0171049
KM400610_Pseudo-nitzschia_sabit_voucher_PnPd57	0.210797	0.210797	0.131105	0.159383	0.00514139	0.00514139	0.167095	0.1491	0.120823	0.102828	0.0899743	0.033419	0.033419	0.141388	0.0874036	0.120823	0.120823	0.141388	0.161954	0.138817	0.131105	0.0771208	0.159383	0.161954	0.115681		0.0170418	0.0171929	0.0232861	0.0173127	0.0166483	0.0166904	0.0156646	0.0130265	0.0137007	0.0137007	0.0179219	0.0158077	0.0169755	0.0147381	0.0147165	0.013659	0.013659	0.0133671	0.0133671
AY452524_Pseudo-nitzschia_seriata_strain_PLYSt52B	0.22365	0.22365	0.1491	0.151671	0.159383	0.159383	0.213368	0.151671	0.154242	0.131105	0.123393	0.159383	0.159383	0.151671	0.138817	0.161954	0.161954	0.169666	0.167095	0.169666	0.14653	0.120823	0.0899743	0.092545	0.1491	0.154242		0.0181418	0.0228119	0.0110465	0.00533399	0.0126362	0.0180422	0.015499	0.0183587	0.0183587	0.0142178	0.01743	0.0143483	0.0156774	0.0162701	0.0182149	0.0182149	0.0183217	0.0183217
AY257860_Pseudo-nitzschia_cf._subpacifica_RdA8	0.187661	0.18509	0.118252	0.0411311	0.151671	0.151671	0.159383	0.0179949	0.1491	0.151671	0.125964	0.143959	0.143959	0.118252	0.133676	0.125964	0.125964	0.131105	0.167095	0.159383	0.120823	0.131105	0.164524	0.167095	0.1491	0.1491	0.151671		0.0228751	0.0183372	0.0176746	0.0189017	0.0170623	0.0168293	0.0180771	0.0180771	0.0183903	0.0169157	0.0187521	0.0167149	0.015985	0.0175927	0.0175927	0.0176967	0.0176967
KC759159_Nitzschia_microcephala_strain_Som	0.318766	0.318766	0.33162	0.308483	0.308483	0.308483	0.341902	0.308483	0.298201	0.300771	0.298201	0.300771	0.308483	0.318766	0.303342	0.313625	0.313625	0.323907	0.318766	0.280206	0.33162	0.300771	0.285347	0.287918	0.287918	0.311054	0.275064	0.305913		0.0227904	0.02262	0.0228835	0.0227085	0.0228857	0.022926	0.022926	0.0231599	0.0228009	0.0222473	0.0230948	0.0228334	0.0230144	0.0230144	0.0228394	0.0228394
EU523099_Pseudo-nitzschia_americana	0.22108	0.22108	0.159383	0.164524	0.156812	0.156812	0.213368	0.159383	0.1491	0.133676	0.131105	0.156812	0.159383	0.161954	0.131105	0.177378	0.177378	0.172237	0.167095	0.172237	0.156812	0.136247	0.0899743	0.092545	0.14653	0.156812	0.0565553	0.156812	0.285347		0.0111416	0.0125163	0.017124	0.0164285	0.018138	0.018138	0.0136784	0.0169522	0.015288	0.0159016	0.0164004	0.0180441	0.0180441	0.0182047	0.0182047
AM118033_Pseudo-nitzschia_australis_strain_PLY1St.37B	0.213368	0.213368	0.143959	0.14653	0.154242	0.154242	0.203085	0.141388	0.14653	0.131105	0.120823	0.154242	0.154242	0.154242	0.133676	0.156812	0.156812	0.167095	0.167095	0.164524	0.143959	0.115681	0.0848329	0.0874036	0.141388	0.1491	0.0128535	0.14653	0.272494	0.0565553		0.0123367	0.0175611	0.0149122	0.0181521	0.0181521	0.0137341	0.0170242	0.0142996	0.0157765	0.0161548	0.0178091	0.0178091	0.0179762	0.0179762
HQ111404_Pseudo-nitzschia_brasiliana_strain_PnSm07	0.210797	0.210797	0.164524	0.174807	0.1491	0.1491	0.197943	0.164524	0.143959	0.136247	0.1491	0.156812	0.159383	0.169666	0.143959	0.174807	0.174807	0.172237	0.164524	0.159383	0.159383	0.154242	0.092545	0.0951157	0.138817	0.14653	0.0771208	0.172237	0.300771	0.0719794	0.0719794		0.0171392	0.0168492	0.0180079	0.0180079	0.0150468	0.0166168	0.014965	0.0167634	0.0179041	0.0178146	0.0178146	0.0180774	0.0180774
AY257862_Pseudo-nitzschia_cuspidata_Sydney1	0.215938	0.215938	0.143959	0.156812	0.118252	0.118252	0.200514	0.138817	0.0411311	0.128535	0.115681	0.120823	0.125964	0.161954	0.133676	0.161954	0.161954	0.179949	0.131105	0.0874036	0.143959	0.120823	0.1491	0.151671	0.0102828	0.115681	0.156812	0.14653	0.287918	0.1491	0.1491	0.14653		0.0154051	0.0178025	0.0178025	0.0185511	0.00583744	0.0183228	0.0165356	0.0156862	0.0171028	0.0171028	0.0171417	0.0171417
AY257848_Pseudo-nitzschia_delicatissima_clone_Tasm_10	0.195373	0.195373	0.115681	0.143959	0.0848329	0.0848329	0.172237	0.128535	0.107969	0.0951157	0.059126	0.0822622	0.0822622	0.120823	0.0796915	0.113111	0.113111	0.128535	0.14653	0.138817	0.115681	0.0308483	0.120823	0.123393	0.105398	0.0796915	0.113111	0.133676	0.290488	0.131105	0.105398	0.141388	0.107969		0.0152294	0.0152294	0.0169665	0.0153631	0.0169921	0.0126921	0.0136258	0.0148632	0.0148632	0.0153969	0.0153969
DQ336153_Pseudo-nitzschia_dolorosa_strain_300	0.182519	0.182519	0.154242	0.159383	0.0899743	0.0899743	0.154242	0.156812	0.133676	0.118252	0.125964	0.102828	0.102828	0.161954	0.113111	0.1491	0.1491	0.169666	0.182519	0.169666	0.1491	0.107969	0.167095	0.169666	0.14653	0.0848329	0.161954	0.159383	0.311054	0.161954	0.156812	0.161954	0.14653	0.113111		0	0.0192037	0.0177316	0.018657	0.0156232	0.0165689	0.00911828	0.00911828	0.00858082	0.00858082
DQ336151_Pseudo-nitzschia_dolorosa_strain_BP3	0.182519	0.182519	0.154242	0.159383	0.0899743	0.0899743	0.154242	0.156812	0.133676	0.118252	0.125964	0.102828	0.102828	0.161954	0.113111	0.1491	0.1491	0.169666	0.182519	0.169666	0.1491	0.107969	0.167095	0.169666	0.14653	0.0848329	0.161954	0.159383	0.311054	0.161954	0.156812	0.161954	0.14653	0.113111	0		0.0192037	0.0177316	0.018657	0.0156232	0.0165689	0.00911828	0.00911828	0.00858082	0.00858082
AY257844_Pseudo-nitzschia_multiseries_clone_mu3	0.233933	0.233933	0.182519	0.177378	0.172237	0.172237	0.215938	0.169666	0.164524	0.156812	0.159383	0.179949	0.182519	0.174807	0.156812	0.192802	0.192802	0.177378	0.200514	0.190231	0.174807	0.159383	0.113111	0.115681	0.161954	0.172237	0.0951157	0.174807	0.311054	0.0899743	0.0899743	0.107969	0.167095	0.14653	0.18509	0.18509		0.0187494	0.0150937	0.0169556	0.0173945	0.0187613	0.0187613	0.0189179	0.0189179
AY257851_Pseudo-nitzschia_sp._Hobart5	0.22108	0.22108	0.1491	0.156812	0.123393	0.123393	0.205656	0.141388	0.0359897	0.125964	0.123393	0.123393	0.128535	0.164524	0.136247	0.161954	0.161954	0.179949	0.133676	0.0874036	0.1491	0.123393	0.141388	0.143959	0.0102828	0.120823	0.1491	0.1491	0.290488	0.14653	0.141388	0.138817	0.0154242	0.11054	0.1491	0.1491	0.167095		0.0184215	0.0163238	0.015976	0.0171798	0.0171798	0.0171963	0.0171963
HQ111414_Pseudo-nitzschia_pungens_strain_PnSb48	0.22365	0.22365	0.187661	0.169666	0.161954	0.161954	0.203085	0.167095	0.167095	0.154242	0.143959	0.182519	0.179949	0.192802	0.154242	0.192802	0.192802	0.187661	0.190231	0.182519	0.179949	0.161954	0.123393	0.125964	0.167095	0.159383	0.0976864	0.172237	0.282776	0.113111	0.0976864	0.105398	0.172237	0.154242	0.177378	0.177378	0.0951157	0.172237		0.0164588	0.0173484	0.0188733	0.0188733	0.0188957	0.0188957
KR021301_Pseudo-nitzschia_subfraudulenta_voucher_Pnmi82	0.195373	0.195373	0.131105	0.14653	0.105398	0.105398	0.174807	0.14653	0.120823	0.0462725	0.0694087	0.11054	0.113111	0.133676	0.0771208	0.131105	0.131105	0.138817	0.14653	0.143959	0.123393	0.0771208	0.118252	0.120823	0.131105	0.102828	0.123393	0.154242	0.290488	0.123393	0.123393	0.133676	0.138817	0.0822622	0.115681	0.115681	0.138817	0.136247	0.133676		0.0142783	0.0152555	0.0152555	0.0159974	0.0159974
AY257839_Pseudo-nitzschia_turgiduloides_clone_3-19	0.208226	0.208226	0.128535	0.138817	0.100257	0.100257	0.174807	0.131105	0.118252	0.0899743	0.0565553	0.100257	0.11054	0.136247	0.0719794	0.141388	0.141388	0.154242	0.143959	0.14653	0.131105	0.0848329	0.133676	0.136247	0.115681	0.100257	0.125964	0.128535	0.287918	0.125964	0.123393	0.1491	0.120823	0.0848329	0.128535	0.128535	0.151671	0.125964	0.1491	0.0899743		0.0159553	0.0159553	0.0164334	0.0164334
MF044025 Pseudo-nitzschia hallegraeffii CTD44_3	0.192802	0.192802	0.1491	0.156812	0.0848329	0.0848329	0.159383	0.151671	0.128535	0.113111	0.113111	0.0976864	0.092545	0.1491	0.107969	0.1491	0.1491	0.161954	0.174807	0.167095	0.14653	0.102828	0.156812	0.159383	0.138817	0.0796915	0.156812	0.151671	0.308483	0.151671	0.151671	0.156812	0.138817	0.105398	0.0359897	0.0359897	0.177378	0.141388	0.177378	0.113111	0.118252		0	0.00653039	0.00653039
MF044023 Pseudo-nitzschia hallegraeffii CTD44_2	0.192802	0.192802	0.1491	0.156812	0.0848329	0.0848329	0.159383	0.151671	0.128535	0.113111	0.113111	0.0976864	0.092545	0.1491	0.107969	0.1491	0.1491	0.161954	0.174807	0.167095	0.14653	0.102828	0.156812	0.159383	0.138817	0.0796915	0.156812	0.151671	0.308483	0.151671	0.151671	0.156812	0.138817	0.105398	0.0359897	0.0359897	0.177378	0.141388	0.177378	0.113111	0.118252	0		0.00653039	0.00653039
MF374772_Pseudo-nitzschia_simulans_MC984	0.197943	0.197943	0.156812	0.161954	0.0822622	0.0822622	0.169666	0.156812	0.125964	0.120823	0.123393	0.0951157	0.0899743	0.161954	0.115681	0.156812	0.156812	0.174807	0.182519	0.161954	0.151671	0.11054	0.164524	0.167095	0.136247	0.0771208	0.159383	0.156812	0.305913	0.159383	0.154242	0.161954	0.136247	0.11054	0.033419	0.033419	0.179949	0.138817	0.172237	0.120823	0.125964	0.0179949	0.0179949		0
MF374773_Pseudo-nitzschia_simulans_MC3038	0.197943	0.197943	0.156812	0.161954	0.0822622	0.0822622	0.169666	0.156812	0.125964	0.120823	0.123393	0.0951157	0.0899743	0.161954	0.115681	0.156812	0.156812	0.174807	0.182519	0.161954	0.151671	0.11054	0.164524	0.167095	0.136247	0.0771208	0.159383	0.156812	0.305913	0.159383	0.154242	0.161954	0.136247	0.11054	0.033419	0.033419	0.179949	0.138817	0.172237	0.120823	0.125964	0.0179949	0.0179949	0

## Sheet: Caption
Table. Estimates of Evolutionary Divergence between Sequences
The number of base differences per site from between sequences are shown. Standard error estimate(s) are shown above the diagonal. The analysis involved 45 nucleotide sequences. Codon positions included were 1st+2nd+3rd+Noncoding. All positions containing gaps and missing data were eliminated. There were a total of 389 positions in the final dataset. Evolutionary analyses were conducted in MEGA6 …
1. Tamura K., Stecher G., Peterson D., Filipski A., and Kumar S. (2013). MEGA6: Molecular Evolutionary Genetics Analysis version 6.0. Molecular Biology and Evolution30: 2725-2729.
Disclaimer: Although utmost care has been taken to ensure the correctness of the caption, the caption text is provided "as is" without any warranty of any kind. Authors advise the user to carefully check the caption prior to its use for any purpose and report any errors or problems to the authors immediately (www.megasoftware.net). In no event shall the authors and their employers be liable for a…
