# Supplementary material for: A new diatom species P. hallegraeffii sp. nov. belonging to the toxic genus Pseudo-nitzschia (Bacillariophyceae) from the East Australian Current
Source: PLoS One. 2018 Apr 12;13(4):e0195622. doi: 10.1371/journal.pone.0195622 (PMC5896966; doi:10.1371/journal.pone.0195622)
Supplement: S3 Table — (XLS) [file pone.0195622.s004.xls]

## Sheet: MatrixOutput
Supporting Table 3: Distance values (pairwise uncorrected p-distance based on D1-D3 LSU rDNA seqeunces. Standard error estimates are shown in blue and were obtained by a bootstrap procedure (1000 pseudo-replicates)
KR021353_Pseudo-nitzschia_abrensis_voucher_Pnmi19		0.00415036	0.0152373	0.0147448	0.0150421	0.0151553	0.0117168	0.0149358	0.0147437	0.015008	0.0151181	0.0150097	0.0150097	0.0150132	0.0148176	0.0150865	0.0150865	0.0148044	0.0150268	0.0151494	0.0148759	0.0151203	0.0155377	0.0155377	0.0147437	0.0150847	0.0149995	0.0151458	0.0162392	0.0181661	0.0148778	0.0150799	0.0149685	0.0145722	0.0147437	0.0148058	0.0152634	0.0151271	0.0151832	0.0149019	0.0153057	0.0151458	0.014917	0.0163222	0.0166603	0.0150287	0.0150287
KP172232_Pseudo-nitzschia_abrensis_strain_Ner-J3	0.00862069		0.0155918	0.0150637	0.0153764	0.0154845	0.0118607	0.0151615	0.0151082	0.015335	0.0154085	0.0152816	0.0152816	0.0152654	0.0151721	0.0154497	0.0154497	0.0151099	0.0153053	0.0154374	0.0151806	0.0154818	0.0158269	0.0158269	0.0151082	0.0153764	0.0153379	0.0153737	0.0166063	0.0184542	0.0151847	0.0154138	0.015266	0.0148242	0.0151082	0.0151677	0.0156017	0.0154956	0.0154296	0.0152418	0.0156404	0.0153737	0.0152194	0.0166261	0.0169309	0.0153942	0.0153942
DQ813815_Pseudo-nitzschia_calliantha_strain_AL-112	0.135776	0.137931		0.00903252	0.00805136	0.00829363	0.0140043	0.00986893	0.00872513	0.00848186	0.00858252	0.00866158	0.0087712	0.0053096	0.00841973	0.00554204	0.00554204	0.00509061	0.00985289	0.00791275	0.00569995	0.00849496	0.00947289	0.00947289	0.00872513	0.00884902	0.00920569	0.0100352	0.0145088	0.0179524	0.00911322	0.00936791	0.00845495	0.00980578	0.00872513	0.00785056	0.00842657	0.0084046	0.00943964	0.00907032	0.00853918	0.0100352	0.00957066	0.0114444	0.0117374	0.00824339	0.00824339
DQ813812_Pseudo-nitzschia_caciantha_strain_AL-56	0.122845	0.125	0.0409483		0.00820294	0.00840437	0.0132202	0.0054129	0.00895361	0.00883085	0.00975177	0.00910918	0.00914103	0.00904648	0.00979376	0.00847875	0.00847875	0.00828062	0.0104732	0.0085795	0.00878226	0.00962323	0.00969739	0.00969739	0.00914912	0.0088877	0.00951389	0.00549138	0.0142704	0.0182215	0.00924184	0.00967577	0.00892512	0.00674986	0.00895361	0.00890519	0.00936772	0.00957278	0.00962952	0.00933177	0.00959343	0.00549138	0.00994414	0.0122668	0.0125131	0.00936772	0.00936772
KP337356_Pseudo-nitzschia_decipiens_voucher_PnKk38	0.12931	0.131466	0.0323276	0.0366379		0.00209275	0.013407	0.00802455	0.00573103	0.00517413	0.00587811	0.00463883	0.00417296	0.00799636	0.00602859	0.00777415	0.00777415	0.00725251	0.00829403	0.0052497	0.00745821	0.00551764	0.00744119	0.00744119	0.00604901	0.00358736	0.00715212	0.00810702	0.0143999	0.0178349	0.00678979	0.00743578	0.00700778	0.0087289	0.00573103	0.00355152	0.0050743	0.0056284	0.00820028	0.00775187	0.00696192	0.00810702	0.00783126	0.00948425	0.0101495	0.0050743	0.0050743
EF506608_Pseudo-nitzschia_decipiens_strain_Mex13	0.131466	0.133621	0.0344828	0.0387931	0.00215517		0.0135147	0.00826869	0.00616322	0.00569083	0.00627807	0.00530041	0.00488551	0.00817966	0.00554149	0.0079539	0.0079539	0.00747848	0.00854643	0.00573537	0.00765079	0.00594199	0.00721294	0.00721294	0.00646425	0.00423073	0.00743578	0.00833203	0.0144912	0.0178349	0.00678979	0.00715212	0.00700778	0.00881939	0.00616322	0.00420923	0.00553949	0.0060374	0.00850619	0.00808973	0.00734012	0.00833203	0.00814685	0.00975739	0.0103068	0.00553949	0.00553949
KC147534_Pseudo-nitzschia_batesiana_voucher_PnTb19	0.0732759	0.0775862	0.107759	0.0969828	0.101293	0.103448		0.013407	0.013237	0.0136447	0.013742	0.0137033	0.0137033	0.0136485	0.0137246	0.0136724	0.0136724	0.0134178	0.0142962	0.013415	0.0136078	0.0136525	0.0141924	0.0141924	0.013237	0.0135921	0.0137616	0.0135845	0.0158003	0.0177293	0.0135845	0.0138202	0.0137579	0.0130091	0.013237	0.0132542	0.0137504	0.0136896	0.0138402	0.0137134	0.0141539	0.0135845	0.0138369	0.0153785	0.0157387	0.0135993	0.0135993
KR021334_Pseudo-nitzschia_sp._STT-2015c_voucher_Pnmi04	0.127155	0.12931	0.049569	0.0150862	0.0344828	0.0366379	0.101293		0.00895148	0.0090117	0.00956771	0.00901868	0.00899467	0.00944378	0.00973552	0.00922461	0.00922461	0.00870264	0.0104061	0.00859506	0.00943861	0.00958004	0.0101041	0.0101041	0.00915163	0.00872229	0.00982971	0.00284403	0.0145553	0.0185121	0.00951256	0.0100292	0.00934505	0.00756332	0.00895148	0.00876029	0.00932084	0.00957842	0.00993235	0.00973035	0.00989784	0.00284403	0.00978875	0.012152	0.0124772	0.00932084	0.00932084
KC147535_Pseudo-nitzschia_fukuyoi_voucher_PnTb25	0.122845	0.125	0.0366379	0.0431034	0.0172414	0.0193966	0.0991379	0.0452586		0.00551398	0.00693787	0.00667811	0.00699403	0.00867343	0.00681354	0.00862868	0.00862868	0.00801483	0.00843329	0.00357913	0.00804948	0.00548251	0.0069041	0.0069041	0.0020749	0.00674036	0.00634094	0.00908199	0.0141252	0.0175116	0.00652819	0.00662778	0.00614259	0.00952935	0	0.00474363	0.00545659	0.00550447	0.00790984	0.0073555	0.00659957	0.00908199	0.00781899	0.00929846	0.0100045	0.00508571	0.00508571
AF417647_Pseudo-nitzschia_fraudulenta_strain_Limens1	0.12931	0.131466	0.0344828	0.0431034	0.0150862	0.0172414	0.105603	0.0431034	0.0150862		0.00604211	0.00650454	0.00622064	0.00828226	0.0066935	0.00870209	0.00870209	0.0077038	0.00861313	0.00520839	0.00782666	0.00571033	0.0062623	0.0062623	0.00579177	0.00603234	0.00551619	0.00911076	0.0140337	0.017973	0.00573537	0.00592909	0.00547931	0.00915281	0.00551398	0.0040866	0.00567154	0.00568695	0.0068839	0.00638472	0.00461809	0.00911076	0.00686052	0.00956797	0.0102018	0.00533232	0.00533232
JN050296_Pseudo-nitzschia_fryxelliana_strain_NWFSC_241	0.12931	0.131466	0.0344828	0.049569	0.0172414	0.0193966	0.105603	0.0474138	0.0237069	0.0172414		0.00708583	0.00676045	0.00874272	0.00700222	0.00910644	0.00910644	0.00805757	0.00853174	0.00588102	0.00793887	0.00658556	0.00802225	0.00802225	0.00722021	0.00683806	0.00768276	0.00967404	0.0143456	0.0178321	0.00778886	0.00792424	0.00730984	0.00955087	0.00693787	0.00512308	0.00658732	0.00672425	0.00869157	0.00814546	0.0074295	0.00967404	0.00752221	0.0100435	0.0105997	0.0062872	0.0062872
AY081136_Pseudo-nitzschia_galaxiae_strain_Mex_23	0.12931	0.131466	0.0387931	0.0431034	0.0107759	0.012931	0.105603	0.0452586	0.0237069	0.0237069	0.0280172		0.00209167	0.00864384	0.00668553	0.00843941	0.00843941	0.00802616	0.00835299	0.00626197	0.00804857	0.00628966	0.00815344	0.00815344	0.00698836	0.00492564	0.00737331	0.00915124	0.0147723	0.0180017	0.00808403	0.0076924	0.00773363	0.00959227	0.00667811	0.00566636	0.00599437	0.00638439	0.00812677	0.00809757	0.00742785	0.00915124	0.0084973	0.00989277	0.0103941	0.00599437	0.00599437
AY081137_Pseudo-nitzschia_galaxiae_strain_Sydney_4	0.12931	0.131466	0.0409483	0.0452586	0.00862069	0.0107759	0.105603	0.0431034	0.0258621	0.0215517	0.0258621	0.00215517		0.00871375	0.00708886	0.00853499	0.00853499	0.00812202	0.00857355	0.00655118	0.00823502	0.00662622	0.00837151	0.00837151	0.00728703	0.00445636	0.00762533	0.00907189	0.0147917	0.0180017	0.00784023	0.00794191	0.0079807	0.00952588	0.00699403	0.00528909	0.00636636	0.00675278	0.00825705	0.00824806	0.00769745	0.00907189	0.00821777	0.010133	0.0106002	0.00636636	0.00636636
JN050299_Pseudo-nitzschia_hasleana_strain_NWFSC_252	0.131466	0.133621	0.012931	0.0409483	0.0323276	0.0344828	0.103448	0.0452586	0.0366379	0.0344828	0.0366379	0.0387931	0.0409483		0.00829576	0.00564509	0.00564509	0.00379132	0.0093069	0.00778608	0.00629946	0.00855232	0.00917023	0.00917023	0.00867343	0.00862397	0.00904365	0.00956606	0.0146675	0.0181337	0.00895898	0.00915455	0.00827891	0.00933152	0.00867343	0.00778823	0.00851775	0.00843225	0.00926523	0.00881827	0.00847477	0.00956606	0.0100942	0.0114987	0.0118281	0.00829408	0.00829408
AF417639_Pseudo-nitzschia_inflatula_strain_No7	0.12931	0.131466	0.0344828	0.049569	0.0172414	0.0150862	0.107759	0.0517241	0.0215517	0.0215517	0.0237069	0.0215517	0.0237069	0.0344828		0.00819429	0.00819429	0.00758644	0.00826633	0.00651889	0.00744	0.00614396	0.00760425	0.00760425	0.00717826	0.006646	0.00790171	0.00993597	0.0142857	0.0178709	0.00769353	0.00761281	0.00722878	0.00963047	0.00681354	0.00573976	0.00600582	0.00610136	0.00890238	0.00845067	0.00730533	0.00993597	0.00876663	0.00961253	0.0101579	0.0057556	0.0057556
KF482045_Pseudo-nitzschia_kodamae_strain_PnPd36	0.12931	0.131466	0.0150862	0.0366379	0.0280172	0.0301724	0.101293	0.0452586	0.0344828	0.0366379	0.0387931	0.0344828	0.0366379	0.0150862	0.0323276		0	0.00423294	0.00953466	0.00825667	0.00569531	0.00841927	0.00979948	0.00979948	0.00862868	0.008408	0.00951245	0.009386	0.0149296	0.0181813	0.00894471	0.0095971	0.00868651	0.00942556	0.00862868	0.00777048	0.0078604	0.00842536	0.00935219	0.0092641	0.00936347	0.009386	0.00990306	0.0112259	0.0116473	0.00817953	0.00817953
KR021339_Pseudo-nitzschia_kodamae_voucher_Pnmi92	0.12931	0.131466	0.0150862	0.0366379	0.0280172	0.0301724	0.101293	0.0452586	0.0344828	0.0366379	0.0387931	0.0344828	0.0366379	0.0150862	0.0323276	0		0.00423294	0.00953466	0.00825667	0.00569531	0.00841927	0.00979948	0.00979948	0.00862868	0.008408	0.00951245	0.009386	0.0149296	0.0181813	0.00894471	0.0095971	0.00868651	0.00942556	0.00862868	0.00777048	0.0078604	0.00842536	0.00935219	0.0092641	0.00936347	0.009386	0.00990306	0.0112259	0.0116473	0.00817953	0.00817953
KR021343_Pseudo-nitzschia_sp._STT-2015b_voucher_Pnmi16	0.125	0.127155	0.0107759	0.0344828	0.0258621	0.0280172	0.0969828	0.0387931	0.0301724	0.0280172	0.0301724	0.0323276	0.0344828	0.00646552	0.0280172	0.00862069	0.00862069		0.00858047	0.00703209	0.00501619	0.00783839	0.00874021	0.00874021	0.00801483	0.00797315	0.00849688	0.00891896	0.0145187	0.0180661	0.00836749	0.0086359	0.00762204	0.00893037	0.00801483	0.00703923	0.00783692	0.0077568	0.00877481	0.00829355	0.00842478	0.00891896	0.00953696	0.0108427	0.0112681	0.00755327	0.00755327
JN050300_Pseudo-nitzschia_lineola_strain_NWFSC_188	0.12931	0.131466	0.049569	0.0560345	0.0366379	0.0387931	0.12069	0.0581897	0.0366379	0.0387931	0.0387931	0.0387931	0.0409483	0.0452586	0.0366379	0.0474138	0.0474138	0.0387931		0.00761218	0.00794587	0.00851869	0.00953978	0.00953978	0.00865309	0.00882639	0.00879739	0.010534	0.0147253	0.0182899	0.00945824	0.00894205	0.00902495	0.010837	0.00843329	0.00797841	0.00845707	0.00855934	0.00996715	0.0102885	0.00919427	0.010534	0.00971843	0.0110841	0.0117967	0.00820736	0.00820736
KC147538_Pseudo-nitzschia_lundholmiae_voucher_PnTb10	0.12931	0.131466	0.0301724	0.0387931	0.0150862	0.0172414	0.101293	0.0409483	0.00646552	0.012931	0.0172414	0.0215517	0.0237069	0.0301724	0.0193966	0.0323276	0.0323276	0.0237069	0.0301724		0.00724072	0.00512012	0.00656657	0.00656657	0.004138	0.00631697	0.00601551	0.00868817	0.0140236	0.0178461	0.00673862	0.00632533	0.00581428	0.00926927	0.00357913	0.00411116	0.00499651	0.00506558	0.00772003	0.00713656	0.00625804	0.00868817	0.00804168	0.00921875	0.00984389	0.00461792	0.00461792
DQ813814_Pseudo-nitzschia_mannii_strain_AL-101	0.12931	0.131466	0.0150862	0.0409483	0.0280172	0.0301724	0.103448	0.049569	0.0323276	0.0301724	0.0301724	0.0344828	0.0366379	0.0193966	0.0280172	0.0172414	0.0172414	0.012931	0.0344828	0.0258621		0.00788757	0.00881229	0.00881229	0.00804948	0.00808451	0.00867599	0.00962349	0.0143362	0.0183167	0.00825936	0.00878838	0.0077377	0.00942902	0.00804948	0.00726552	0.00783643	0.00787724	0.00905001	0.00898364	0.00844185	0.00962349	0.00965121	0.0110729	0.0115684	0.00760861	0.00760861
JN252433_Pseudo-nitzschia_micropora_strain_PnKk14	0.133621	0.135776	0.0344828	0.0474138	0.0150862	0.0172414	0.105603	0.049569	0.0150862	0.0172414	0.0215517	0.0215517	0.0237069	0.0344828	0.0193966	0.0323276	0.0323276	0.0280172	0.0387931	0.012931	0.0301724		0.00746794	0.00746794	0.00580056	0.00650381	0.00704391	0.00968241	0.0145458	0.0178885	0.00706532	0.00724892	0.00679067	0.0101255	0.00548251	0.00417052	0.0029651	0.00305829	0.00835377	0.00793644	0.00679609	0.00968241	0.00814952	0.0083475	0.00903574	0.00210385	0.00210385
AF417654_Pseudo-nitzschia_multistriata_strain_KoreaA	0.135776	0.135776	0.0431034	0.0517241	0.0280172	0.0258621	0.109914	0.0560345	0.0237069	0.0193966	0.0301724	0.0344828	0.0366379	0.0431034	0.0280172	0.0452586	0.0452586	0.0366379	0.0474138	0.0215517	0.0387931	0.0280172		0	0.00711281	0.00824696	0.00510626	0.0102222	0.013736	0.0177991	0.00575669	0.00468057	0.00567543	0.0100408	0.0069041	0.00693211	0.00741581	0.00682508	0.00668622	0.00662061	0.00654086	0.0102222	0.00861387	0.0106336	0.0112296	0.0071643	0.0071643
KR021344_Pseudo-nitzschia_multistriata_voucher_Pnmi07	0.135776	0.135776	0.0431034	0.0517241	0.0280172	0.0258621	0.109914	0.0560345	0.0237069	0.0193966	0.0301724	0.0344828	0.0366379	0.0431034	0.0280172	0.0452586	0.0452586	0.0366379	0.0474138	0.0215517	0.0387931	0.0280172	0		0.00711281	0.00824696	0.00510626	0.0102222	0.013736	0.0177991	0.00575669	0.00468057	0.00567543	0.0100408	0.0069041	0.00693211	0.00741581	0.00682508	0.00668622	0.00662061	0.00654086	0.0102222	0.00861387	0.0106336	0.0112296	0.0071643	0.0071643
AF417640_Pseudo-nitzschia_pseudodelicatissima_strain_P-11	0.122845	0.125	0.0366379	0.0452586	0.0193966	0.0215517	0.0991379	0.0474138	0.00215517	0.0172414	0.0258621	0.0258621	0.0280172	0.0366379	0.0237069	0.0344828	0.0344828	0.0301724	0.0387931	0.00862069	0.0323276	0.0172414	0.0258621	0.0258621		0.00701665	0.00653311	0.00928535	0.0141026	0.0175116	0.0068063	0.00681594	0.00646251	0.00977441	0.0020749	0.00513238	0.00579696	0.00583182	0.00809554	0.00757577	0.00686592	0.00928535	0.00815162	0.00959046	0.0102715	0.00545529	0.00545529
KM400615_Pseudo-nitzschia_sabit_voucher_PnPd57	0.131466	0.133621	0.0387931	0.0431034	0.00646552	0.00862069	0.105603	0.0409483	0.0237069	0.0193966	0.0237069	0.012931	0.0107759	0.0387931	0.0215517	0.0344828	0.0344828	0.0323276	0.0431034	0.0215517	0.0344828	0.0215517	0.0344828	0.0344828	0.0258621		0.0078672	0.00886719	0.014543	0.0180993	0.00755999	0.00816586	0.00774844	0.00926309	0.00674036	0.00498489	0.00617678	0.00663336	0.00849547	0.00809973	0.00755645	0.00886719	0.00849943	0.0101039	0.0106908	0.00617678	0.00617678
AY452526_Pseudo-nitzschia_seriata_strain_PLYSt52B	0.12931	0.131466	0.0409483	0.049569	0.0258621	0.0280172	0.103448	0.0538793	0.0193966	0.0150862	0.0280172	0.0280172	0.0301724	0.0409483	0.0301724	0.0431034	0.0431034	0.0344828	0.0387931	0.0172414	0.0366379	0.0237069	0.012931	0.012931	0.0215517	0.0323276		0.00995566	0.0137425	0.0176285	0.00524061	0.00209275	0.00506644	0.00978893	0.00634094	0.00631703	0.00697792	0.00633585	0.00579527	0.00562313	0.00667186	0.00995566	0.00720677	0.010183	0.0108436	0.00666467	0.00666467
AF417642_Pseudo-nitzschia_cf._subpacifica_strain_RdA8	0.127155	0.12931	0.049569	0.0150862	0.0344828	0.0366379	0.101293	0.00431034	0.0452586	0.0431034	0.0474138	0.0452586	0.0431034	0.0452586	0.0517241	0.0452586	0.0452586	0.0387931	0.0581897	0.0409483	0.049569	0.049569	0.0560345	0.0560345	0.0474138	0.0409483	0.0538793		0.0147484	0.0186473	0.0096263	0.0101389	0.00952543	0.00767502	0.00908199	0.0088417	0.0094201	0.00967214	0.0100409	0.0098269	0.0100646	0	0.0103245	0.012251	0.0125589	0.0094201	0.0094201
AF417675_Nitzschia_navis-varingica_strain_VSP974-1	0.155172	0.163793	0.12069	0.12069	0.118534	0.12069	0.155172	0.125	0.109914	0.112069	0.118534	0.122845	0.125	0.122845	0.114224	0.125	0.125	0.12069	0.122845	0.109914	0.116379	0.114224	0.112069	0.112069	0.112069	0.125	0.109914	0.12931		0.017217	0.0139893	0.0138133	0.0136043	0.0145136	0.0141252	0.0142966	0.0143617	0.0144414	0.0137848	0.0140778	0.0139826	0.0147484	0.0141072	0.0159477	0.0162322	0.0143217	0.0143217
FJ214162_Phaeodactylum_tricornutum_strain_ND_52	0.202586	0.211207	0.193966	0.206897	0.1875	0.1875	0.196121	0.206897	0.181034	0.1875	0.185345	0.1875	0.1875	0.196121	0.1875	0.198276	0.198276	0.193966	0.193966	0.185345	0.196121	0.189655	0.193966	0.193966	0.181034	0.193966	0.1875	0.209052	0.168103		0.01768	0.0176285	0.0178587	0.0179222	0.0175116	0.0178078	0.0178285	0.0178219	0.0178633	0.0177058	0.0180456	0.0186473	0.0175086	0.0188378	0.0189402	0.0177941	0.0177941
U41390_Pseudo-nitzschia_americana	0.12931	0.131466	0.0431034	0.0517241	0.0237069	0.0237069	0.103448	0.0517241	0.0215517	0.0172414	0.0301724	0.0344828	0.0323276	0.0431034	0.0301724	0.0409483	0.0409483	0.0366379	0.0474138	0.0237069	0.0344828	0.0258621	0.0172414	0.0172414	0.0237069	0.0301724	0.0150862	0.0517241	0.112069	0.1875		0.00524061	0.00459892	0.00953427	0.00652819	0.00581357	0.00705644	0.00637663	0.00606956	0.00589714	0.00738166	0.0096263	0.0077288	0.0103182	0.0109034	0.00673659	0.00673659
U41393_Pseudo-nitzschia_australis	0.131466	0.133621	0.0431034	0.0517241	0.0280172	0.0258621	0.105603	0.0560345	0.0215517	0.0172414	0.0301724	0.0301724	0.0323276	0.0431034	0.0280172	0.0452586	0.0452586	0.0366379	0.0409483	0.0193966	0.0387931	0.0258621	0.0107759	0.0107759	0.0237069	0.0344828	0.00215517	0.0560345	0.112069	0.1875	0.0150862		0.00506644	0.00992115	0.00662778	0.00658166	0.0071861	0.00658133	0.0061471	0.00614774	0.00698518	0.0101389	0.00746291	0.0103449	0.0109027	0.0068864	0.0068864
JN252434_Pseudo-nitzschia_brasiliana_strain_PnKk18	0.127155	0.12931	0.0344828	0.0452586	0.0258621	0.0258621	0.103448	0.049569	0.0193966	0.0150862	0.0258621	0.0323276	0.0344828	0.0344828	0.0258621	0.0366379	0.0366379	0.0280172	0.0431034	0.0172414	0.0301724	0.0237069	0.0150862	0.0150862	0.0215517	0.0323276	0.012931	0.049569	0.109914	0.19181	0.0107759	0.012931		0.00919678	0.00614259	0.00613551	0.00670561	0.00670233	0.00661023	0.00587072	0.00598878	0.00952543	0.00740162	0.00979976	0.0103352	0.00639807	0.00639807
KC147533_Pseudo-nitzschia_circumpora_voucher_PnSb58	0.12069	0.122845	0.0517241	0.0258621	0.0387931	0.0409483	0.0948276	0.0323276	0.049569	0.0452586	0.0474138	0.049569	0.0474138	0.0474138	0.0517241	0.0474138	0.0474138	0.0409483	0.0625	0.0452586	0.049569	0.0538793	0.0517241	0.0517241	0.0517241	0.0452586	0.049569	0.0323276	0.12931	0.206897	0.049569	0.0517241	0.0452586		0.00952935	0.0092256	0.00991073	0.0101176	0.0101847	0.00981222	0.00955937	0.00767502	0.0100618	0.0124739	0.0128591	0.00991073	0.00991073
DQ813809_Pseudo-nitzschia_cuspidata_strain_AL-17	0.122845	0.125	0.0366379	0.0431034	0.0172414	0.0193966	0.0991379	0.0452586	0	0.0150862	0.0237069	0.0237069	0.0258621	0.0366379	0.0215517	0.0344828	0.0344828	0.0301724	0.0366379	0.00646552	0.0323276	0.0150862	0.0237069	0.0237069	0.00215517	0.0237069	0.0193966	0.0452586	0.109914	0.181034	0.0215517	0.0215517	0.0193966	0.049569		0.00474363	0.00545659	0.00550447	0.00790984	0.0073555	0.00659957	0.00908199	0.00781899	0.00929846	0.0100045	0.00508571	0.00508571
DQ813810_Pseudo-nitzschia_delicatissima_strain_AL-22	0.127155	0.12931	0.0301724	0.0431034	0.00646552	0.00862069	0.0991379	0.0409483	0.0107759	0.00862069	0.012931	0.0172414	0.0150862	0.0301724	0.0150862	0.0280172	0.0280172	0.0237069	0.0344828	0.00862069	0.0258621	0.00862069	0.0237069	0.0237069	0.012931	0.012931	0.0193966	0.0409483	0.114224	0.185345	0.0172414	0.0215517	0.0193966	0.0452586	0.0107759		0.0041532	0.00418663	0.00777327	0.00722067	0.00617929	0.0088417	0.00703096	0.00878862	0.00944134	0.00357761	0.00357761
HQ111396_Pseudo-nitzschia_dolorosa_strain_PnKk08	0.133621	0.135776	0.0344828	0.0452586	0.012931	0.0150862	0.105603	0.0474138	0.0150862	0.0172414	0.0215517	0.0193966	0.0215517	0.0344828	0.0193966	0.0280172	0.0280172	0.0280172	0.0387931	0.012931	0.0301724	0.00431034	0.0280172	0.0280172	0.0172414	0.0193966	0.0237069	0.0474138	0.114224	0.189655	0.0258621	0.0258621	0.0237069	0.0517241	0.0150862	0.00862069		0.00303767	0.00788054	0.00787737	0.00664145	0.0094201	0.00819301	0.00826773	0.00903495	0.00206031	0.00206031
DQ813813_Pseudo-nitzschia_dolorosa_strain_AL-59	0.133621	0.135776	0.0344828	0.0474138	0.0150862	0.0172414	0.105603	0.049569	0.0150862	0.0172414	0.0215517	0.0215517	0.0237069	0.0344828	0.0193966	0.0323276	0.0323276	0.0280172	0.0387931	0.012931	0.0301724	0.00431034	0.0237069	0.0237069	0.0172414	0.0215517	0.0193966	0.049569	0.114224	0.189655	0.0215517	0.0215517	0.0237069	0.0538793	0.0150862	0.00862069	0.00431034		0.00785165	0.0073311	0.00669583	0.00967214	0.00827909	0.00826849	0.0090701	0.00210995	0.00210995
AF440772_Pseudo-nitzschia_multiseries_NWFSC_011	0.12931	0.131466	0.0452586	0.0517241	0.0366379	0.0387931	0.107759	0.0560345	0.0323276	0.0258621	0.0387931	0.0344828	0.0366379	0.0452586	0.0409483	0.0431034	0.0431034	0.0387931	0.049569	0.0301724	0.0409483	0.0366379	0.0215517	0.0215517	0.0344828	0.0387931	0.0172414	0.0560345	0.109914	0.189655	0.0193966	0.0193966	0.0215517	0.0538793	0.0323276	0.0323276	0.0323276	0.0323276		0.0049467	0.00794977	0.0100409	0.00884456	0.011087	0.0117718	0.00810529	0.00810529
HQ111384_Pseudo-nitzschia_pungens_strain_PnSb48	0.125	0.127155	0.0409483	0.0474138	0.0323276	0.0344828	0.103448	0.0517241	0.0280172	0.0215517	0.0323276	0.0344828	0.0366379	0.0409483	0.0366379	0.0431034	0.0431034	0.0344828	0.0538793	0.0258621	0.0409483	0.0323276	0.0215517	0.0215517	0.0301724	0.0344828	0.0172414	0.0517241	0.116379	0.1875	0.0193966	0.0193966	0.0172414	0.049569	0.0280172	0.0280172	0.0323276	0.0280172	0.012931		0.00746461	0.0098269	0.00892206	0.0107564	0.0114241	0.00761423	0.00761423
KR021349_Pseudo-nitzschia_subfraudulenta_voucher_Pnmi80	0.133621	0.135776	0.0344828	0.0474138	0.0258621	0.0280172	0.112069	0.0517241	0.0215517	0.0107759	0.0258621	0.0301724	0.0323276	0.0344828	0.0258621	0.0409483	0.0409483	0.0323276	0.0431034	0.0193966	0.0344828	0.0237069	0.0215517	0.0215517	0.0237069	0.0301724	0.0215517	0.0517241	0.112069	0.19181	0.0280172	0.0237069	0.0172414	0.0517241	0.0215517	0.0193966	0.0237069	0.0237069	0.0323276	0.0280172		0.0100646	0.00766175	0.0099119	0.0104327	0.00642409	0.00642409
AF417644_Pseudo-nitzschia_cf._subpacifica_strain_Zhenbo7B	0.127155	0.12931	0.049569	0.0150862	0.0344828	0.0366379	0.101293	0.00431034	0.0452586	0.0431034	0.0474138	0.0452586	0.0431034	0.0452586	0.0517241	0.0452586	0.0452586	0.0387931	0.0581897	0.0409483	0.049569	0.049569	0.0560345	0.0560345	0.0474138	0.0409483	0.0538793	0	0.12931	0.209052	0.0517241	0.0560345	0.049569	0.0323276	0.0452586	0.0409483	0.0474138	0.049569	0.0560345	0.0517241	0.0517241		0.0103245	0.012251	0.0125589	0.0094201	0.0094201
EF531709_Pseudo-nitzschia_turgiduloides_strain_124C	0.12931	0.131466	0.0474138	0.0538793	0.0301724	0.0323276	0.105603	0.049569	0.0301724	0.0237069	0.0280172	0.0366379	0.0344828	0.0517241	0.0366379	0.049569	0.049569	0.0452586	0.049569	0.0323276	0.0474138	0.0323276	0.0387931	0.0387931	0.0323276	0.0366379	0.0258621	0.0538793	0.116379	0.185345	0.0323276	0.0280172	0.0301724	0.0538793	0.0301724	0.0237069	0.0323276	0.0323276	0.0431034	0.0431034	0.0301724	0.0538793		0.0104421	0.010987	0.00793605	0.00793605
MF044024 Pseudo-nitzschia hallegraeffii CTD44_3	0.159483	0.161638	0.0625	0.0775862	0.0452586	0.0474138	0.135776	0.0797414	0.0452586	0.0474138	0.049569	0.0517241	0.0538793	0.0625	0.0474138	0.0603448	0.0603448	0.0560345	0.0668103	0.0431034	0.0581897	0.0344828	0.0581897	0.0581897	0.0474138	0.0517241	0.0538793	0.0797414	0.144397	0.219828	0.0560345	0.0560345	0.049569	0.0818966	0.0452586	0.0387931	0.0344828	0.0344828	0.0668103	0.0625	0.049569	0.0797414	0.0581897		0.00659773	0.00801206	0.00801206
MF044022 Pseudo-nitzschia hallegraeffii CTD44_2	0.165948	0.168103	0.0668103	0.0818966	0.049569	0.0517241	0.140086	0.0840517	0.049569	0.0517241	0.0538793	0.0560345	0.0581897	0.0668103	0.0517241	0.0646552	0.0646552	0.0603448	0.0711207	0.0474138	0.0625	0.0387931	0.0625	0.0625	0.0517241	0.0560345	0.0581897	0.0840517	0.148707	0.221983	0.0603448	0.0603448	0.0538793	0.0862069	0.049569	0.0431034	0.0387931	0.0387931	0.0711207	0.0668103	0.0538793	0.0840517	0.0625	0.0215517		0.00879473	0.00879473
MF374778_Pseudo-nitzschia_simulans_MC3038	0.131466	0.133621	0.0323276	0.0452586	0.012931	0.0150862	0.103448	0.0474138	0.012931	0.0150862	0.0193966	0.0193966	0.0215517	0.0323276	0.0172414	0.0301724	0.0301724	0.0258621	0.0366379	0.0107759	0.0280172	0.00215517	0.0258621	0.0258621	0.0150862	0.0193966	0.0215517	0.0474138	0.112069	0.1875	0.0237069	0.0237069	0.0215517	0.0517241	0.012931	0.00646552	0.00215517	0.00215517	0.0344828	0.0301724	0.0215517	0.0474138	0.0301724	0.0323276	0.0366379		0
MF374777_Pseudo-nitzschia_simulans_MC984	0.131466	0.133621	0.0323276	0.0452586	0.012931	0.0150862	0.103448	0.0474138	0.012931	0.0150862	0.0193966	0.0193966	0.0215517	0.0323276	0.0172414	0.0301724	0.0301724	0.0258621	0.0366379	0.0107759	0.0280172	0.00215517	0.0258621	0.0258621	0.0150862	0.0193966	0.0215517	0.0474138	0.112069	0.1875	0.0237069	0.0237069	0.0215517	0.0517241	0.012931	0.00646552	0.00215517	0.00215517	0.0344828	0.0301724	0.0215517	0.0474138	0.0301724	0.0323276	0.0366379	0
